# Supplementary material for: Modeling of Bentazone Leaching in Soils with Low Organic Matter Content
Source: Int J Environ Res Public Health. 2022 Jun 11;19(12):7187. doi: 10.3390/ijerph19127187 (PMC9223228; doi:10.3390/ijerph19127187)
Supplement: Supplementary file 1 [file ijerph-19-07187-s001.zip]

Archive with 1 entries (1 files):
- ijerph-1647697-supplementary.pdf
